# Supplementary material for: Association Between Gender Minority Status and Mental Health in High School Students
Source: J Adolesc Health. Author manuscript; Available in PMC 2025 Feb 24. (PMC10824667; doi:10.1016/j.jadohealth.2022.12.028)
Supplement: Supplementary data [file EMS193566-supplement-Supplementary_data.zip]

Archive with 2 entries (2 files):
- 1-s2.0-S1054139X23000198-mmc1.docx
- 1-s2.0-S1054139X23000198-mmc2.docx
